# Supplementary material for: Early Prediction of Necrotizing Pneumonia in Children with Mycoplasma Pneumoniae Pneumonia: Development and Temporal Validation of a Clinical Model
Source: Children (Basel). 2026 Mar 29;13(4):473. doi: 10.3390/children13040473 (PMC13115073; doi:10.3390/children13040473)
Supplement: Supplementary file 1 [file children-13-00473-s001.zip]

Archive with 5 entries (5 files):
- Supplementary Table S1. Missing data in development and validation cohorts.pdf
- Supplementary Table S2. Initial candidate predictors considered for feature selection.pdf
- Supplementary Table S3. Baseline characteristics of the temporal validation cohort.pdf
- Supplementary Table S4. Performance of the extended eight-feature model in development (OOF) and temporal validation.pdf
- Supplementary Table S5. Comparison of primary and extended feature sets using the random forest model.pdf
